# Supplementary material for: Scalp acupuncture for post-stroke spastic hemiparesis: A systematic review and meta-analysis
Source: Medicine (Baltimore). 2024 Mar 1;103(9):e37167. doi: 10.1097/MD.0000000000037167 (PMC10906645; doi:10.1097/MD.0000000000037167)
Supplement: Supplementary file 1 [file medi-103-e37167-s001.xls]

## Sheet: Table S1
Search number	Query	Sort By	Filters	Search Details	Results	Time
4	((#1) AND (#2)) AND (#3)			((("cerebrally"[All Fields] OR "cerebrum"[MeSH Terms] OR "cerebrum"[All Fields] OR "cerebral"[All Fields] OR "brain"[MeSH Terms] OR "brain"[All Fields]) AND ("apoplexies"[All Fields] OR "stroke"[MeSH Terms] OR "stroke"[All Fields] OR "apoplexy"[All Fields	27	1899-12-31 04:19:44
3	(scalp acupuncture) OR (Interactive scalp acupunture)			(("scalp"[MeSH Terms] OR "scalp"[All Fields] OR "scalps"[All Fields] OR "scalp s"[All Fields]) AND ("acupunctural"[All Fields] OR "acupuncture"[MeSH Terms] OR "acupuncture"[All Fields] OR "acupuncture therapy"[MeSH Terms] OR ("acupuncture"[All Fields] AND	485	1899-12-31 04:19:07
2	(((((((((((((((((((((((((((Spastic Hemiplegia) OR (Hemiplegias)) OR (Hemiplegia, Transient)) OR (Hemiplegias, Transient)) OR (Transient Hemiplegia)) OR (Transient Hemiplegias)) OR (Monoplegia)) OR (Monoplegias)) OR (Hemiplegia, Post-Ictal)) OR (Hemiplegia			"hemiplegia"[MeSH Terms] OR "hemiplegia"[All Fields] OR ("spastic"[All Fields] AND "hemiplegia"[All Fields]) OR "spastic hemiplegia"[All Fields] OR ("hemiplegia"[MeSH Terms] OR "hemiplegia"[All Fields] OR "hemiplegias"[All Fields]) OR ("hemiplegia"[MeSH T	17153	1899-12-31 04:17:33
1	((((((((((((((((((((((((((((cerebral apoplexy) OR (Strokes)) OR (Cerebrovascular Accident)) OR (Cerebrovascular Accidents)) OR (CVA (Cerebrovascular Accident))) OR (CVAs (Cerebrovascular Accident))) OR (Cerebrovascular Apoplexy)) OR (Apoplexy, Cerebrovasc			(("cerebrally"[All Fields] OR "cerebrum"[MeSH Terms] OR "cerebrum"[All Fields] OR "cerebral"[All Fields] OR "brain"[MeSH Terms] OR "brain"[All Fields]) AND ("apoplexies"[All Fields] OR "stroke"[MeSH Terms] OR "stroke"[All Fields] OR "apoplexy"[All Fields]	447537	1899-12-31 04:17:22
